# Supplementary material for: Parental Motivation for Introducing Babies’ First Foods and Common Food Allergens
Source: Nutrients. 2025 May 27;17(11):1812. doi: 10.3390/nu17111812 (PMC12158072; doi:10.3390/nu17111812)
Supplement: Supplementary file 1 [file nutrients-17-01812-s001.zip]

Archive with 1 entries (1 files):
- nutrients-3621293-supplementary.pdf
